# Supplementary material for: Schistosomiasis mansoni and alcohol abuse comorbidity: Prevalence and risk factors among adults in Makenene, Cameroon
Source: PLoS Negl Trop Dis. 2026 Jul 6;20(7):e0013687. doi: 10.1371/journal.pntd.0013687 (PMC13349307; doi:10.1371/journal.pntd.0013687)
Supplement: S1 File — POC-CCA: point-of-care circulating cathodic antigen; ADS: alcohol dependence score. (XLSX) [file pntd.0013687.s003.xlsx]

## Sheet:  Sheet1
No.	Sex	Age	POC-CCA	Number of S. mansoni eggs	ADS
1	Male	21	Positive	4	24
2	Female	47	Positive	9	9
3	Female	57		0	0
4	Male	43	Negative		11
5	Male	27	Positive		12
6	Male	32	Positive	0	1
7	Male	35	Positive		9
8	Male	43	Positive		7
9	Male	54	Positive		7
10	Female	53	Positive		8
11	Female	18	Positive		6
12	Female	32	Positive		14
13	Male	32	Positive		7
14	Male	54		0	9
15	Male	27	Positive		20
16	Female	42	Positive		2
17	Male	57	Positive		4
18	Male	25	Positive		11
19	Male	34	Positive		13
20	Male	43	Positive		5
21	Female	49	Positive	2	5
22	Male	48		0	21
23	Male	70		0	3
24	Male	31		0	1
25	Female	42		0	3
26	Female	35		0	2
27	Female	18		0	6
28	Male	60		0	2
29	Female	42		9	14
30	Female	51	Negative	0	4
31	Male	70	Negative	0	5
32	Female	52	Positive	0	3
33	Male	60	Positive	2	7
34	Male	67		0	14
35	Female	37	Positive	0	3
36	Female	60		5	2
37	Male	58		0	10
38	Female	46	Positive	1	15
39	Female	55	Negative	0	5
40	Female	40		0	6
41	Female	18		18	6
42	Male	70	Positive	0	5
43	Male	20		0	1
44	Male	32	Positive	1	4
45	Female	27	Positive	4	16
46	Female	47		0	1
47	Female	27		0	1
48	Female	32	Positive	0	2
49	Female	50		0	2
50	Male	50	Negative	0	9
51	Male	22		1	3
52	Male	38		0	2
53	Female	45	Positive	5	2
54	Female	33		0	11
55	Male	27	Positive	3	15
56	Male	37		0	17
57	Male	39	Positive	1	1
58	Female	28		0	1
59	Female	52		0	3
60	Male	60		0	2
61	Male	48		0	13
62	Male	48		0	11
63	Male	30		0	4
64	Female	50	Positive	3	5
65	Male	58		0	15
66	Female	52		0	0
67	Male	53		0	7
68	Male	22		3	2
69	Female	18		0	1
70	Female	70		0	0
71	Female	42		5	1
72	Female	45	Positive	4	16
73	Female	30		8	0
74	Female	64		0	9
75	Female	54		36	15
76	Male	18		0	0
77	Male	46		0	15
78	Female	70		0	4
79	Female	70		0	6
80	Male	30		0	13
81	Male	26		0	10
82	Female	18		0	0
83	Male	20	Positive	2	12
84	Male	18		0	1
85	Female	54		3	2
86	Female	69	Positive	0	1
87	Female	65		0	1
88	Female	33		0	11
89	Male	18		0	2
90	Male	26		0	0
91	Female	22		0	9
92	Female	33	Positive	0	1
93	Female	63		0	4
94	Female	18	Positive	39	4
95	Female	75		3	9
96	Female	20		8	7
97	Male	26	Positive	185	8
98	Female	50	Negative	0	6
99	Female	30	Positive	3	9
100	Female	51		0	1
101	Female	48	Positive	10	4
102	Male	20		4	0
103	Male	57	Positive	4	6
104	Male	20		0	1
105	Female	25	Positive	0	3
106	Female	43		0	1
107	Female	62	Negative	0	6
108	Male	63		0	12
109	Female	70		1	2
110	Male	42	Positive	0	4
111	Male	58		0	13
112	Male	27	Positive	0	22
113	Male	35	Positive	6	21
114	Male	28	Positive	5	14
115	Male	37	Positive		2
116	Male	52	Negative	0	16
117	Male	55	Positive	3	16
118	Female	46	Positive		0
119	Male	38	Positive		22
120	Female	30	Positive		10
121	Female	22	Positive		3
122	Male	35	Positive		9
123	Male	32	Negative		22
124	Female	20	Positive		4
125	Male	24		2	16
126	Male	53		0	27
127	Male	43	Negative	0	20
128	Male	53	Negative	0	27
129	Male	68	Negative	0	21
130	Male	24		0	1
131	Male	42		0	12
132	Male	26		0	13
133	Male	30		0	21
134	Male	42		0	21
135	Male	48		0	26
136	Female	56		0	1
137	Female	54		0	4
138	Female	72		0	13
139	Female	48	Positive	0	9
140	Male	52		0	10
141	Male	62		0	7
142	Female	51		0	19
143	Male	55	Negative	0	19
144	Male	29		0	11
145	Male	53		2	13
146	Male	80		0	4
147	Female	65	Positive	0	7
148	Female	90		0	4
149	Male	51	Negative	0	12
150	Female	86		0	7
151	Male	48	Negative	0	10
152	Female	38	Positive	0	12
153	Female	65	Negative	0	2
154	Male	38	Positive	2	7
155	Male	35	Negative	0	9
156	Male	48		3	21
157	Female	33		0	11
158	Female	30		0	7
159	Female	46		0	19
160	Female	40	Positive	1	16
161	Female	60	Positive	13	9
162	Female	50		0	9
163	Female	45		0	9
164	Male	63		0	14
165	Female	40		0	13
166	Female	56		49	2
167	Male	47	Negative	0	11
168	Male	22	Positive	0	21
169	Female	48		2	5
170	Female	20		0	1
171	Male	35		0	5
172	Male	42	Positive	0	9
173	Female	30		0	2
174	Male	86		0	3
175	Female	24		0	9
176	Male	47		0	15
177	Female	47	Positive	2	9
178	Female	23		21	12
179	Female	21		0	5
180	Male	31		0	13
181	Female	30		0	1
182	Male	84		0	4
183	Male	36		0	16
184	Male	38		1	7
185	Female	37	Positive	25	25
186	Male	60	Negative	0	4
187	Female	25		0	4
188	Male	31		0	25
189	Male	47	Negative	0	24
190	Male	65		0	2
191	Female	32		0	1
192	Male	39		0	12
193	Female	35		0	1
194	Male	57	Negative	0	19
195	Female	34		3	3
196	Male	18	Positive	0	8
197	Male	44		0	17
198	Male	73		0	11
199	Female	63		8	2
200	Male	54		0	18
201	Male	32	Negative	0	8
202	Female	44		0	3
203	Male	25		0	7
204	Female	35		0	4
205	Female	40		0	3
206	Male	58		2	4
207	Male	60		2	25
208	Female	75	Negative	0	3
209	Female	30	Positive		22
210	Male	26	Negative		24
211	Male	22	Positive		21
212	Female	81	Positive		2
213	Female	60	Negative		1
214	Male	28	Positive		3
215	Female	30	Negative		1
216	Female	18	Positive		1
217	Female	70	Positive		1
218	Female	54		0	3
219	Male	47		0	12
220	Female	48		0	2
221	Female	30		0	3
222	Male	61		0	21
223	Female	54		0	1
224	Male	38		0	11
225	Female	62		0	1
226	Female	26		0	8
227	Male	18		0	14
228	Male	38		0	13
229	Male	20		0	4
230	Female	42		4	9
231	Male	31	Negative	0	3
232	Male	44		0	5
233	Female	32	Negative	0	20
234	Female	34		0	4
235	Male	51		0	0
236	Female	65		0	14
237	Male	60		0	2
238	Male	32		0	5
239	Female	57	Negative		1
240	Female	67		11	3
241	Female	60		0	25
242	Female	35	Positive	0	4
243	Male	57	Negative	0	22
244	Male	64		0	12
245	Female	22		0	1
246	Male	50		0	4
247	Female	30		0	10
248	Male	32		0	3
249	Male	43		0	7
250	Male	31		0	5
251	Female	40		3	9
252	Female	48		0	2
253	Female	38		1	3
254	Male	22		0	8
255	Male	21		5	3
256	Female	70	Negative	0	10
257	Male	27		0	16
258	Female	31	Positive	0	3
259	Female	50		0	0
260	Male	68		0	20
261	Male	50		0	2
262	Female	26		0	7
263	Male	46		0	1
264	Female	46		0	1
265	Female	70		0	2
266	Male	49		0	1
267	Female	47		0	7
268	Male	38	Positive	0	1
269	Male	30	Positive	3	12
270	Male	64		0	8
271	Female	22		0	1
272	Male	52	Negative	0	8
273	Female	39		0	5
274	Male	26		12	1
275	Female	43	Positive	0	2
276	Female	45		0	2
277	Male	59		0	10
278	Male	74	Positive	6	6
279	Male	42		0	24
280	Female	29		0	1
281	Female	25		0	8
282	Female	51		0	1
283	Female	40		0	11
284	Male	44		0	12
285	Female	22	Negative	0	2
286	Female	43	Positive	0	8
287	Male	26		0	22
288	Female	18		0	1
289	Male	49		0	4
290	Male	62		0	3
291	Male	54		7	2
292	Female	18	Positive	0	2
293	Female	27		0	1
294	Female	38		13	1
295	Male	18	Positive	1	1
296	Female	32		13	1
297	Male	33		0	2
298	Male	64		1	15
299	Male	53		2	4
300	Female	37	Positive	2	5
301	Male	46		0	19
302	Male	50	Positive	2	13
303	Female	52		0	6
304	Male	45		0	13
305	Female	40	Positive	5	7
306	Male	60		0	6
307	Male	48		0	11
308	Female	35		0	1
309	Male	45		0	1
310	Male	27		0	3
311	Female	31	Negative	0	15
312	Male	62		0	16
313	Female	71		0	3
314	Male	71		0	16
315	Female	50		0	1
316	Female	51		0	4
317	Male	55	Positive	0	8
318	Female	23		0	1
319	Male	47		0	3
320	Female	35		0	1
321	Male	69		0	10
322	Female	71		0	6
323	Male	52	Negative	0	27
324	Male	20		0	18
325	Male	42		0	13
326	Male	21		11	5
327	Male	19		0	3
328	Male	50		0	9
329	Male	55		0	14
330	Male	43		0	12
331	Female	58		0	8
332	Male	57		0	22
333	Female	43		0	11
334	Male	70		0	18
335	Female	18		0	8
336	Male	35		0	9
337	Female	27		0	8
338	Female	23		0	0
339	Female	54		0	10
340	Male	65	Negative	0	24
341	Female	50	Negative	0	13
342	Male	62		0	4
343	Male	31		0	22
344	Female	22		0	8
345	Male	52		0	11
346	Female	56		0	13
347	Male	63		0	18
348	Male	45	Positive	9	11
349	Female	30		0	7
350	Male	22		0	11
351	Male	25		0	19
352	Female	34	Positive	0	4
353	Female	30		0	6
354	Female	42		0	9
355	Male	53		0	8
356	Female	19		0	5
357	Female	25		0	6
358	Female	58		0	7
359	Male	72	Negative	0	21
360	Female	60	Negative	0	9
361	Female	28	Positive	0	6
362	Female	21	Positive	0	6
363	Male	69	Positive	2	3
364	Male	49		0	2
365	Female	49	Negative	0	8
366	Female	60	Negative	0	4
367	Male	29	Negative	0	23
368	Male	45	Negative	0	12
369	Female	33	Positive	0	2
370	Male	51	Negative	0	14
371	Male	38		0	6
372	Male	45		0	14
373	Female	23	Negative	0	5
374	Female	26	Negative	0	11
375	Female	23		0	11
376	Male	27		0	23
377	Female	36	Negative	0	10
378	Male	67	Negative	0	12
379	Male	46	Positive	0	18
380	Male	55	Negative	0	12
381	Male	57		0	13
382	Male	18		0	10
383	Female	46	Positive	0	1
384	Female	29	Positive		2
385	Female	28	Positive	7	8
386	Female	22	Positive		2
387	Female	28	Positive		5
388	Female	23	Positive		1
389	Female	51	Negative	0	4
390	Male	33	Negative	0	12
391	Female	31	Positive		1
392	Male	29	Positive		1
393	Female	34		0	8
394	Male	30	Positive		15
395	Male	31	Positive		12
396	Male	44	Positive		10
397	Male	27	Positive		25
398	Male	34	Positive		9
399	Male	28	Negative		2
400	Male	38	Positive		6
401	Male	24	Positive		9
402	Female	53	Negative	0	11
403	Male	68		0	9
404	Male	49	Negative	0	8
405	Male	50	Negative	0	19
406	Male	52	Positive	0	11
407	Male	60		0	18
408	Female	30	Positive	0	13
409	Male	51		1	7
410	Male	57		0	20
411	Male	40		0	13
412	Male	48		0	22
413	Male	38	Positive	0	29
414	Male	42		0	28
415	Female	27		14	2
416	Male	30		1	12
417	Male	30		6	15
418	Male	41		0	30
419	Male	34	Positive	0	11
420	Male	42		0	6
421	Male	35		0	11
422	Male	42		0	17
423	Male	30		0	11
424	Female	31	Positive	0	11
425	Male	52		0	6
426	Female	20		0	8
427	Male	27		0	27
428	Male	27		0	25
429	Female	70	Negative		9
430	Female	30		0	6
431	Male	62		0	14
